# Supplementary material for: Assessing Cranial Nerves in Physical Therapy Practice: Findings from a Cross-Sectional Survey and Implication for Clinical Practice
Source: Healthcare (Basel). 2021 Sep 24;9(10):1262. doi: 10.3390/healthcare9101262 (PMC8535196; doi:10.3390/healthcare9101262)
Supplement: Supplementary file 1 [file healthcare-09-01262-s001.zip]

Archive with 2 entries (2 files):
- Supplement 1 CNE.pdf
- Supplement 2.pdf
